# Supplementary material for: Investigating the Effects of Transcranial Alternating Current Stimulation on Cortical Oscillations and Network Dynamics
Source: Brain Sci. 2024 Jul 29;14(8):767. doi: 10.3390/brainsci14080767 (PMC11353238; doi:10.3390/brainsci14080767)
Supplement: Supplementary file 1 [file brainsci-14-00767-s001.zip]

Archive with 1 entries (1 files):
- brainsci-3113597-supplementary.pdf
